# Supplementary material for: Neural mechanisms underlying the interactive exchange of facial emotional expressions
Source: Soc Cogn Affect Neurosci. 2025 Jan 17;20(1):nsaf001. doi: 10.1093/scan/nsaf001 (PMC11781275; doi:10.1093/scan/nsaf001)
Supplement: nsaf001_Supp [file nsaf001_supp.zip]

Archive with 1 entries (1 files):
- scan-24-234-File002.pdf
